# Supplementary material for: Pharmacological Modulation of Injury-Induced Vascular Remodeling by Colchicine: An Integrated Experimental and Network-Based Analysis
Source: Biomedicines. 2026 Apr 28;14(5):1007. doi: 10.3390/biomedicines14051007 (PMC13203723; doi:10.3390/biomedicines14051007)
Supplement: Supplementary file 1 [file biomedicines-14-01007-s001.zip]

Archive with 1 entries (1 files):
- biomedicines-4241728-supplementary.pdf
